# Supplementary material for: Effectiveness of oral phloroglucinol as a premedication for unsedated esophagogastroduodenoscopy: A prospective, double-blinded, placebo-controlled, randomized trial
Source: PLoS One. 2021 Aug 4;16(8):e0255016. doi: 10.1371/journal.pone.0255016 (PMC8336830; doi:10.1371/journal.pone.0255016)
Supplement: S1 Data — (XLSX) [file pone.0255016.s001.xlsx]

## Sheet: Sheet1
Number	Trial group	Sex	AGE	Height	Weight	EGD Indication						Prior.EGD	Comorbidity								Adverse Event							Willingness	ASA score	Procedure time	Biopsy	Peristalsis		Ease
	1. Fluoroglucin 0.placebo	M1F0				Screening	GI disturbance	History of gastric neoplasia	Malig w/u	anemia, stool ob (+)	. Bwt. Loss	0. none, 1. 1 or 2, 2. over 3	DM	HTN	Cerebrovas	LC	Thyroid	Kidney	Cardio	Malignancy	Dry mouth	Headache	Dizziness	Abd. Pain	Nausea,vomiting	Voiding diff	Visual disturbance			minute	1. Yes, 2. No	Initial	Last	Initial	Last
1	0	1	39	159	57	0	1	0	0	0	0	1	0	0	0	0	0	0	1	0	0	0	0	0	0	0	0	1	2	5	2	4	3	3	4
2	0	0	39	158	56	0	0	1	0	0	0	1	0	1	0	0	0	0	1	0	0	0	0	0	0	0	0	1	1	6	2	1	1	3	2
3	0	0	56	166	70	1	0	0	0	0	0	1	0	1	0	0	0	0	1	0	0	0	0	0	0	0	0	1	1	6	2	1	1	2	2
4	1	0	43	154	57	1	0	0	0	0	0	1	0	1	1	0	0	0	0	0	0	0	0	0	0	0	0	1	2	5	1	1	2	1	1
5	1	1	51	164.5	70	1	0	0	0	0	0	1	0	0	0	0	0	0	0	0	0	0	0	0	0	0	0	1	2	5	2	1	1	2	2
6	1	1	71	154	53	1	0	0	0	0	0	1	0	1	0	0	0	0	0	0	0	0	0	0	0	0	0	1	1	5	1	2	4	2	3
7	1	1	39	156	58	1	0	0	0	0	0	1	1	1	0	0	0	0	0	0	0	0	0	0	0	0	0	1	1	5	2	2	2	2	2
8	1	0	77	158	83	0	0	1	0	0	0	1	0	1	0	0	0	0	1	0	0	0	0	0	0	0	0	1	2	5	2	4	3	4	3
9	1	1	67	150	61	1	0	0	0	0	0	1	0	1	0	0	0	0	0	0	0	0	0	0	0	0	0	1	2	4	2	1	2	2	3
10	1	1	67	149	54	1	0	0	0	0	0	2	1	1	0	0	0	0	0	0	1	0	0	0	0	0	0	1	1	5	2	2	1	2	1
11	1	1	67	155	64	1	0	0	0	0	0	1	0	0	0	0	0	0	0	0	0	0	1	1	0	0	0	1	1	5	2	2	2	2	2
12	0	1	66	146	46	1	0	0	0	0	0	1	0	0	0	0	0	0	0	0	0	0	0	0	0	0	0	1	1	5	2	2	1	2	1
13	1	1	61	150	47	1	0	0	0	0	0	2	0	0	0	0	0	0	0	0	0	0	0	0	0	0	0	1	1	5	2	2	2	2	2
14	1	0	71	171	75	1	0	0	0	0	0	2	0	1	0	0	0	0	0	0	0	0	0	0	0	0	0	1	1	4	2	2	2	2	2
15	1	1	69	153	55	1	0	0	0	0	0	2	0	0	0	0	0	0	0	0	0	0	0	0	0	0	0	1	1	6	1	2	2	2	2
16	0	1	66	154	54	0	1	0	1	0	0	1	0	0	0	0	0	0	0	0	0	0	0	0	0	0	0	1	1	10	1	2	2	2	2
17	1	0	71	171	84	1	0	0	0	0	0	1	1	1	0	0	0	0	0	0	0	0	0	0	0	0	0	1	1	6	1	3	2	3	3
18	1	0	65	165	70	1	0	0	0	0	0	2	0	1	0	1	0	0	0	0	1	0	0	0	1	0	0	1	1	6	1	4	4	4	3
19	0	0	61	175	60	1	0	0	0	0	0	2	1	1	0	0	0	0	0	0	0	0	0	0	0	0	0	1	1	6	2	3	2	3	2
20	0	1	62	150	68	1	0	0	0	0	0	2	1	1	0	0	0	0	0	0	0	0	0	0	0	0	0	1	2	6	2	2	2	2	2
21	0	0	63	168	68	1	1	0	0	0	0	2	0	0	0	0	0	0	1	1	0	0	0	0	0	0	0	1	3	6	1	2	3	2	3
22	0	1	51	152	49	1	0	0	0	0	0	1	0	0	0	0	0	0	0	1	0	0	0	0	0	0	0	1	2	6	1	4	4	3	3
23	0	1	55	151	76	1	0	0	0	0	0	2	0	1	0	0	0	0	0	0	0	0	0	0	0	0	0	1	2	4	2	2	2	1	1
24	0	1	59	156	67	1	0	0	0	0	0	2	1	1	0	0	0	0	0	0	1	0	1	0	0	0	0	1	1	4	1	1	3	4	2
25	0	1	59	146	42	1	0	0	0	0	0	2	0	1	0	0	0	0	0	0	0	0	0	0	0	0	0	1	1	4	2	1	1	2	2
26	0	1	55	151	55	0	1	0	0	0	0	2	0	0	0	0	0	0	1	0	0	0	0	0	0	0	0	1	1	6	1	2	2	2	2
27	0	1	65	159	58	1	0	0	0	0	0	2	0	0	0	0	0	0	0	0	0	0	0	0	0	0	0	1	1	5	1	3	3	4	3
28	0	0	55	176	74	1	0	0	0	0	0	2	0	1	1	0	0	0	0	0	1	0	0	0	0	0	0	1	1	5	2	1	2	2	3
29	0	0	67	166	57	1	0	0	1	0	0	1	0	0	0	0	0	0	0	0	0	0	0	0	0	0	0	1	1	4	2	3	2	3	2
30	0	1	55	150	52	1	0	0	0	0	0	2	0	0	0	0	0	0	0	0	0	0	0	0	0	0	0	1	1	4	1	2	2	2	2
31	0	1	58	161	64	1	0	0	0	0	0	2	0	0	0	0	0	0	0	0	0	0	0	0	0	0	0	1	2	5	2	1	2	2	3
32	0	0	40	166	62	0	1	0	0	0	0	2	0	1	0	0	0	0	0	0	0	0	0	0	0	0	0	1	1	4	2	3	2	2	2
33	1	1	61	154	52	1	0	0	0	0	0	2	0	0	0	0	0	0	0	0	0	0	0	0	0	0	0	1	1	4	2	1	1	3	1
34	1	0	68	158	60	1	0	0	0	0	0	2	0	0	0	0	1	0	1	0	0	0	0	0	0	0	0	1	1	6	2	1	1	1	1
35	1	0	42	168	66	0	1	1	0	0	0	2	0	0	0	0	0	0	0	0	0	0	0	0	0	0	0	1	1	4	2	1	1	1	1
36	1	0	42	151	43	1	0	0	0	0	0	2	0	1	0	0	0	0	1	0	0	0	0	0	0	0	0	1	2	4	2	2	2	1	1
37	1	0	38	180	73	0	0	0	0	0	1	1	0	0	0	0	0	1	0	1	1	0	0	0	0	0	0	2	1	5	1	1	3	2	3
38	0	0	73	172	82	1	0	0	0	0	0	2	0	0	0	0	0	0	0	0	0	0	1	0	0	0	0	1	2	5	2	2	1	2	2
39	0	1	64	151	64	0	1	0	0	0	0	2	1	1	1	0	0	0	0	0	0	0	0	0	0	0	0	1	2	4	1	3	2	3	2
40	0	1	65	145	47	1	0	0	0	0	0	2	1	1	0	0	0	1	0	0	0	0	0	0	0	0	0	1	1	5	1	2	2	2	2
41	0	1	65	155	54	1	0	0	0	0	0	2	0	0	0	0	0	0	0	0	0	0	0	0	0	0	0	2	1	6	1	2	4	2	3
42	0	1	67	155	56	1	0	0	0	0	0	2	0	1	0	0	0	0	0	0	0	0	0	0	0	0	0	1	1	5	2	1	1	2	3
43	0	0	39	163	66	1	0	0	0	0	0	1	0	1	0	0	0	0	0	0	0	0	0	0	0	0	0	1	1	6	2	1	1	2	2
44	0	0	67	162	71	0	0	1	0	0	0	2	0	1	0	0	0	0	0	0	0	0	0	0	0	0	0	1	2	6	1	1	2	2	2
45	0	0	71	171	80	1	0	0	0	0	0	2	0	1	0	0	0	0	0	0	0	0	0	0	1	1	0	1	1	6	1	2	1	3	3
46	1	0	55	161	61	1	0	0	0	0	0	2	0	1	0	0	0	0	0	0	0	0	0	0	0	0	0	1	1	4	2	1	1	1	1
47	1	0	67	168	80	1	0	0	0	0	0	0	1	1	1	0	0	0	0	0	0	0	0	0	0	0	0	1	2	6	1	2	2	2	2
48	1	0	65	166	57	1	1	0	0	0	0	2	0	0	0	0	0	0	0	0	0	0	0	0	0	0	0	1	1	6	2	3	3	3	3
49	1	0	47	172	73	1	0	0	0	0	0	2	0	0	0	0	0	0	0	0	0	0	0	0	0	0	0	1	1	5	2	2	1	2	3
50	1	0	63	170	66	1	0	0	0	0	0	1	0	1	0	0	0	0	0	0	0	0	0	0	0	0	0	1	3	5	2	2	1	2	2
51	1	1	51	161	65	1	1	0	0	0	0	2	0	0	0	0	0	0	0	0	0	0	0	0	0	0	0	1	1	5	2	1	1	1	1
52	0	0	50	154	54	0	1	0	0	0	0	1	0	0	0	0	0	0	0	0	0	0	0	0	0	0	0	1	1	6	2	2	3	2	2
53	0	1	47	160	56	1	0	0	0	0	0	2	0	0	0	0	0	0	0	0	0	0	0	0	0	0	0	1	1	7	2	2	2	2	3
54	0	1	65	150	54	1	1	0	0	0	0	2	0	0	0	0	0	0	0	0	0	0	0	0	0	0	0	2	1	5	2	3	2	3	2
55	1	1	55	158	53	1	1	0	0	0	0	2	0	1	1	0	0	0	0	0	0	0	0	0	0	1	0	1	1	5	2	2	2	2	2
56	1	0	59	168	66	1	1	0	0	0	0	2	0	0	0	1	0	0	0	0	0	0	0	0	0	0	0	1	1	5	2	1	1	1	1
57	1	0	66	159	45	1	1	0	0	0	0	1	0	0	0	0	0	0	0	0	0	0	0	0	0	0	0	1	2	4	1	2	2	2	2
58	1	1	61	149	47	1	1	0	0	0	0	2	1	1	0	0	0	0	0	0	0	0	0	0	0	0	0	1	1	5	2	3	2	3	2
59	1	0	73	167	66	1	0	0	0	0	0	2	0	0	0	0	0	0	0	0	0	0	0	0	0	0	0	1	1	6	2	1	1	2	3
60	1	0	45	166	61	1	0	0	0	0	0	2	0	0	0	0	0	0	0	0	0	0	0	0	0	0	0	1	1	7	1	1	2	1	2
61	1	0	57	174	80	1	0	0	0	0	0	2	0	1	0	0	0	0	0	0	0	0	0	0	0	0	0	1	1	5	1	2	2	2	3
62	1	1	71	159	54	1	0	0	0	0	0	2	0	0	0	0	1	0	0	0	0	0	0	0	0	0	0	1	1	5	2	1	1	1	1
63	1	0	61	167	51	0	0	1	0	0	0	2	0	0	0	0	0	0	0	0	0	0	0	0	0	0	0	1	1	5	2	2	1	1	1
64	1	1	63	156	43	1	1	0	0	0	0	2	0	0	0	0	0	0	0	0	0	0	1	0	1	0	0	1	1	5	2	2	2	3	3
65	0	1	67	157	61	1	0	0	0	0	0	2	1	1	0	0	0	1	1	0	0	0	0	0	0	0	0	1	1	6	2	3	2	2	2
66	0	0	59	170	66	1	1	0	0	0	0	2	0	1	0	1	0	0	0	0	0	0	0	0	0	0	0	1	3	5	1	2	3	2	1
67	0	1	54	150	64	1	1	0	0	0	0	2	1	1	0	0	0	0	0	0	0	0	0	0	0	0	0	2	1	6	1	3	3	3	1
68	0	1	59	155	60	1	1	0	0	0	0	2	0	0	0	0	0	0	0	0	0	0	0	1	0	0	0	1	1	5	2	3	2	3	2
69	0	0	59	166	75	1	0	0	0	0	0	2	1	1	0	0	0	0	0	0	0	0	0	0	0	0	0	1	1	6	1	3	4	3	3
70	0	0	69	169	66	1	0	0	0	0	0	2	0	0	1	0	0	0	0	0	0	1	0	0	1	0	0	1	2	8	1	4	4	3	2
71	0	0	64	164	49	0	1	0	0	0	0	2	0	0	0	0	0	0	0	0	0	0	0	0	1	0	0	1	1	8	2	4	4	3	3
72	1	0	67	167	72	1	0	0	0	0	0	2	0	0	0	0	0	0	0	0	0	0	0	0	0	0	0	1	2	4	2	1	1	1	1
73	1	1	53	155.7	66	1	0	0	0	0	0	1	0	0	0	0	0	0	0	0	0	0	0	0	0	0	0	1	1	5	2	3	2	3	2
74	1	0	65	163	60	1	0	0	0	0	0	1	0	0	0	0	0	0	0	0	0	0	0	0	0	0	0	1	1	6	1	3	3	3	3
75	1	1	41	161	65	1	1	0	0	0	0	2	0	1	0	0	0	0	0	0	0	0	0	0	0	0	0	1	1	5	1	3	4	2	4
76	1	1	57	155	67	1	0	0	0	0	0	2	0	0	0	0	0	0	0	0	0	0	0	0	0	0	0	1	1	5	1	3	4	2	3
77	0	0	69	165	65	1	0	0	0	0	0	2	0	1	0	0	0	1	0	0	0	0	0	0	0	0	0	1	1	6	2	2	2	2	2
78	0	1	77	155	68	1	0	0	0	0	0	2	0	0	0	0	0	0	0	0	0	0	0	0	0	0	0	1	1	10	1	2	2	3	3
79	1	1	69	155	52	0	1	1	0	0	0	2	0	1	0	0	0	0	0	0	0	0	0	0	0	0	0	1	1	6	2	2	1	1	1
80	1	0	59	168	80	0	1	0	0	0	0	2	0	1	0	0	0	0	0	0	0	0	0	0	0	0	0	1	2	5	2	2	2	2	2
81	1	1	65	159	60	1	0	0	0	0	0	2	0	0	0	0	0	0	0	0	0	1	0	0	0	0	0	1	1	5	1	3	5	2	4
82	0	0	41	164	68	1	0	0	0	0	0	2	0	1	1	0	0	0	0	0	0	0	0	0	0	0	0	1	3	4	2	3	2	3	3
83	0	1	59	158	51	1	0	0	0	0	0	2	0	1	0	0	0	0	0	0	0	0	0	0	0	0	0	1	2	5	2	4	3	3	3
84	0	0	68	162	53	0	0	0	0	0	0	1	0	0	0	0	0	0	0	0	0	0	0	0	0	0	0	1	3	5	1	5	5	3	4
85	1	0	69	171	76	1	1	0	0	0	0	2	0	0	0	0	0	0	0	0	0	0	0	0	0	0	0	1	2	7	2	2	1	2	1
86	1	1	71	157	59	1	0	0	0	0	0	2	0	0	0	0	0	0	0	0	0	0	0	0	0	0	0	1	1	4	1	4	5	3	4
87	1	0	69	174	71	1	1	1	0	0	0	2	0	0	0	0	0	0	0	0	0	0	0	0	0	0	0	1	1	5	2	1	1	1	3
88	1	0	53	183	91	1	0	0	0	0	0	1	0	0	0	0	0	0	0	0	0	0	0	0	0	0	0	1	1	5	1	2	2	2	2
89	0	1	57	163	61	1	0	0	0	0	0	2	0	0	0	0	0	0	0	0	0	0	0	0	0	0	0	1	1	5	2	1	2	2	2
90	0	1	69	152	61	1	1	0	0	0	0	2	1	1	0	0	0	0	0	0	0	0	0	0	0	0	0	1	1	6	2	2	2	2	2
91	0	1	45	163	51	1	0	0	0	0	0	2	0	0	0	0	0	0	0	0	0	0	0	0	0	0	0	1	2	5	2	3	3	3	3
92	1	0	51	160	61	1	1	0	0	0	0	2	0	0	0	0	0	0	0	0	0	0	0	0	0	0	0	1	1	4	1	1	2	1	1
93	1	1	65	153	43	1	0	0	0	0	0	2	0	0	0	0	0	0	0	0	0	0	0	0	0	0	0	1	1	4	2	2	4	2	3
94	0	0	66	167	69	0	1	0	0	0	0	2	0	0	0	0	0	0	0	0	0	0	0	0	0	0	0	1	2	7	1	2	4	2	2
95	0	1	43	166	75	0	1	0	1	0	0	2	0	0	0	0	0	0	0	0	0	0	0	0	0	0	0	1	1	5	1	3	2	4	2
96	0	1	53	160	65	1	1	0	0	0	0	2	0	0	0	1	0	0	0	0	0	0	0	0	0	0	0	1	3	5	2	2	3	2	3
97	1	0	69	176	76	1	0	0	0	0	0	2	0	0	0	0	0	0	1	0	0	0	0	0	0	0	0	1	2	5	2	2	2	2	2
98	1	1	67	155	47	1	1	0	0	0	0	2	0	1	0	0	0	0	0	0	0	0	0	0	0	0	0	1	2	6	1	1	2	1	2
99	1	0	59	166	72	1	0	0	0	0	0	2	1	1	0	1	0	0	1	0	0	0	1	1	0	0	0	1	2	5	1	2	3	2	2
100	0	1	75	163	60	1	0	0	0	0	0	2	0	1	0	0	0	0	1	0	1	0	1	1	0	0	0	1	2	5	2	5	5	4	3
101	0	0	59	173	72	1	0	0	0	0	0	2	0	0	0	0	0	0	0	0	0	0	0	0	0	0	0	1	1	5	1	3	4	3	3
102	0	1	55	159	49	1	1	0	0	0	0	2	0	0	0	0	0	0	1	0	0	0	0	0	0	0	0	1	1	5	2	4	4	3	3
103	1	0	65	163	61	1	0	0	0	0	0	2	0	0	0	0	0	0	0	0	0	0	0	0	0	0	0	1	2	10	1	5	5	3	4
104	1	1	45	155	52	1	1	0	0	0	0	2	0	1	0	0	1	0	0	0	0	0	0	0	0	0	0	1	1	5	2	1	1	1	1
105	1	1	63	153	57	1	0	0	0	0	0	2	0	0	0	0	0	0	0	0	0	0	0	0	0	0	0	1	1	5	1	2	5	2	4
106	0	0	63	162	60	1	0	0	0	0	0	2	1	0	0	0	0	0	0	0	0	0	0	0	0	0	0	1	1	5	2	4	3	2	2
107	0	1	65	165	62	1	1	0	0	0	0	2	1	1	0	0	0	0	1	0	0	0	0	0	0	0	0	1	1	5	2	2	2	2	2
108	0	0	57	160	65	1	0	0	0	0	0	2	1	0	0	0	0	0	0	0	0	0	0	0	0	0	0	1	1	5	1	2	2	2	3
109	0	0	45	162	58	0	0	1	0	0	0	2	0	0	0	0	0	0	1	0	0	0	0	0	0	0	0	1	1	5	2	2	2	2	2
110	1	1	53	160	53	0	1	0	0	0	0	2	0	0	0	0	0	0	0	0	0	0	0	0	0	0	0	1	1	5	2	2	2	1	1
111	1	1	55	167	66	1	1	0	0	0	0	2	0	0	0	0	0	0	0	0	0	0	0	0	0	0	0	1	1	5	2	2	3	3	3
112	1	1	57	158	50	1	1	0	0	0	0	2	0	0	0	0	0	0	0	0	0	0	0	0	0	0	0	1	1	5	1	1	2	1	2
113	1	0	69	169	67	1	1	0	0	0	0	2	1	1	0	0	0	0	0	0	0	0	0	0	0	0	0	1	1	5	1	1	2	2	2
114	0	0	75	169	99	1	0	0	0	0	0	2	0	0	0	0	0	0	0	0	0	0	0	0	0	0	0	1	1	4	1	3	5	3	3
115	0	0	59	163	54	1	1	0	0	0	0	2	0	0	0	0	0	0	0	0	0	0	0	0	0	0	0	1	1	5	1	5	4	4	3
116	0	0	71	177	83	1	0	0	0	0	0	0	0	1	0	0	0	0	0	0	0	0	0	0	0	0	0	1	1	4	1	2	5	2	4
117	0	0	61	169	62	1	0	0	0	0	0	2	0	0	0	1	0	0	0	0	0	0	0	0	0	0	0	1	2	8	2	4	3	4	4
118	0	1	57	160	52	1	1	0	0	0	0	1	0	0	0	0	0	0	0	0	0	0	0	0	0	0	0	1	1	5	1	1	2	2	2
119	0	1	59	153	53	1	1	0	0	0	0	2	0	0	0	0	0	0	0	0	0	0	0	0	0	0	0	1	1	5	2	2	2	2	2
120	0	0	59	170	60	1	0	0	0	0	0	1	0	0	0	0	0	0	1	0	0	0	0	0	0	0	0	1	1	4	2	5	5	4	4
121	1	1	61	151	53	1	0	0	0	0	0	2	0	0	0	0	0	0	0	0	0	0	0	0	0	0	0	1	1	5	2	2	1	2	1
122	1	1	59	162	48	0	0	0	0	1	0	0	0	0	0	0	0	0	0	0	0	0	0	0	0	0	0	1	2	6	1	1	2	3	2
123	1	1	49	152	48	1	0	0	0	0	0	2	0	0	0	0	0	0	0	0	1	0	0	0	0	0	0	1	1	6	2	2	2	2	1
124	1	1	52	160	63	1	0	0	0	0	0	2	0	1	0	0	0	0	0	0	0	0	0	0	0	0	0	1	2	5	2	4	4	2	2
125	0	1	73	154	48	1	0	0	0	0	0	2	1	1	0	0	0	0	0	0	0	0	0	0	0	0	0	1	1	6	2	1	1	1	2
126	0	1	60	158	53	1	0	0	0	0	0	0	0	0	0	0	0	0	0	0	0	0	0	0	0	0	0	1	1	4	1	4	3	4	3
127	1	1	55	154	49	1	0	0	0	0	0	2	0	1	0	0	0	0	0	0	0	0	0	0	0	0	0	1	1	5	1	1	1	1	1
128	1	0	67	172	67	1	0	0	0	0	0	2	0	1	0	0	0	0	0	0	0	0	0	0	0	0	0	1	2	6	1	1	1	1	1
129	1	1	73	150	49	1	1	0	0	0	0	2	0	0	0	0	0	0	1	0	0	0	0	0	0	0	0	1	2	6	2	1	1	1	1
130	1	1	71	156	72	1	0	0	0	0	0	2	0	0	0	0	0	0	1	0	1	1	0	0	0	0	0	1	1	7	2	2	2	1	1
131	1	0	59	168	57	1	0	0	0	0	0	1	0	0	0	0	0	0	0	0	0	0	0	0	0	0	0	1	1	5	2	1	2	1	2
132	0	1	43	160	60	1	1	0	0	0	0	2	0	0	0	0	0	0	1	0	0	0	0	0	0	0	0	1	1	4	1	4	3	4	3
133	0	1	43	160	55	1	0	0	0	0	0	2	0	0	0	0	0	0	0	0	1	0	0	0	0	0	0	1	1	4	2	2	2	2	2
134	0	0	48	165	61	1	0	0	0	0	0	2	0	0	0	0	0	0	0	0	1	0	1	0	0	0	0	2	1	4	2	2	2	2	2
135	0	0	63	165	64	1	0	0	0	0	0	2	0	0	0	1	0	0	0	0	0	0	0	0	0	0	0	1	1	7	1	2	3	2	2
136	0	0	61	167	70	1	0	0	0	0	0	0	0	0	0	0	0	0	0	0	0	0	0	0	0	0	0	1	1	7	2	3	2	3	4
137	1	1	39	152	45	1	1	0	0	0	0	2	0	0	0	0	0	0	0	0	0	0	0	0	0	0	0	1	1	5	2	1	1	1	1
138	1	0	43	174	82	1	0	0	0	0	0	2	0	1	0	0	0	0	0	0	0	0	0	0	0	0	0	1	1	4	1	2	1	2	1
139	0	1	63	158	53	1	1	0	0	0	0	2	1	1	0	0	0	0	1	0	0	0	0	0	0	0	0	1	1	4	2	1	1	2	1
140	0	1	41	164	52	1	0	0	0	0	0	2	1	0	0	0	0	0	0	0	0	0	0	0	0	0	0	1	1	6	1	1	2	1	2
141	1	0	57	174	88	1	0	0	0	0	0	2	0	1	0	1	0	0	0	0	1	0	0	0	0	0	0	1	2	4	2	2	2	2	2
142	1	0	45	173	75	1	1	0	0	0	0	1	0	0	0	0	0	0	1	0	0	0	0	0	0	0	0	1	1	4	2	2	2	2	3
